# Supplementary material for: Enriched dietary saturated fatty acids induce trained immunity via ceramide production that enhances severity of endotoxemia and clearance of infection
Source: eLife. 2022 Oct 20;11:e76744. doi: 10.7554/eLife.76744 (PMC9642993; doi:10.7554/eLife.76744)
Supplement: Figure 3—figure supplement 1—source code 1. [file elife-76744-fig3-figsupp1-code1.zip]

Archive with 1 entries (1 files):
- 31-12-2021-RA-eLife-76744/Figure 3 S1A S1B S1C S1D R Code.Rmd
