# Supplementary material for: Enriched dietary saturated fatty acids induce trained immunity via ceramide production that enhances severity of endotoxemia and clearance of infection
Source: eLife. 2022 Oct 20;11:e76744. doi: 10.7554/eLife.76744 (PMC9642993; doi:10.7554/eLife.76744)
Supplement: Figure 3—figure supplement 1—source code 1. [file elife-76744-fig3-figsupp1-code1.zip › 31-12-2021-RA-eLife-76744/Figure 3 S1A S1B S1C S1D R Code.Rmd]

---
title: "Figure S3A, S3B, S3C, S3D R Code"
author: "Seufert et al."
date: "1/13/2022"
output: html_document
---

Figure S2A
```{r}
setwd("~/Desktop/Amy Fatty Acid Data/Sphingolipid Data And Analysis")
NIH_SL_SCKD <- read.csv("SLsSCKD.csv", header= T, blank.lines.skip = TRUE, as.is=)
rownames(NIH_SL_SCKD) <- as.character(NIH_SL_SCKD$X)
NIH_SL_SCKD$X <- NULL
NIH_SL_SCKD$names <- rownames(NIH_SL_SCKD)
head(NIH_SL_SCKD)
```

```{r}
pca_NIH_SL_SCKD <- scale(NIH_SL_SCKD[1:37])
pca_NIH_SL_SCKD[is.na(pca_NIH_SL_SCKD)] <- 0
pca_NIH_SL_SCKD <- as.data.frame(pca_NIH_SL_SCKD)
pca_NIH_SL_SCKD$diet <- NIH_SL_SCKD$Diet
pca_NIH_SL_SCKD$names <- NIH_SL_SCKD$names
pca_NIH_SL_SCKD$time <- NIH_SL_SCKD$Time
pca_NIH_SL_SCKD$time <- as.factor(pca_NIH_SL_SCKD$time)
head(pca_NIH_SL_SCKD)
```
#Add in confidence interval elipses
```{r}
groups <- as.factor(pca_NIH_SL_SCKD$diet)
groups <- droplevels(groups)
fviz_pca_ind(prcomp(pca_NIH_SL_SCKD[1:37]),
             col.ind = groups, # color by groups
             palette = c('#FC8008', '#807F7F'),
             addEllipses = TRUE, # Concentration ellipses
             ellipse.type = "confidence",
             ellipse.level=0.95,
             legend.title = "Diet",
             repel = TRUE,
             labels=FALSE,
             labelsize=8,
             title="",
             show.legend=FALSE,
              mean.point=FALSE,
             label="none",
            legend="none",
             pointsize=5,
             pointshape=19
) +
  theme(text = element_text(family="Arial", size = 24),
        axis.title = element_text(family="Arial", size = 24),
        axis.text = element_text(family="Arial", size = 24), 
        legend.text= element_text(family="Arial", size=24), 
        panel.grid.major=element_blank(), 
        panel.grid.minor=element_blank(), 
        axis.line=element_line()
)

```

Figure S2B
```{r}
data <- read.csv("/Users/thenapierlab/Desktop/Amy Fatty Acid Data/Sphingolipid Data And Analysis/pHeatmapSLsSCKD.csv", header= T, blank.lines.skip = TRUE, as.is=)
rownames(data) <- as.character(data$X)
data$X <- NULL
data <- as.data.frame(data)

my_sample_col <- data.frame(Diet = factor(rep(c("KD", "SC"),each=3)))
row.names(my_sample_col) <- colnames(data)
my_sample_col$Diet = factor(my_sample_col$Diet, levels = c("KD", "SC"))
my_color = list(Diet = c(KD="#FC8008", SC="#807F7F"))

pheatmap(data, scale="row", fontsize_row= 6, color=colorRampPalette(c("blue", "white", "red"))(50), cellwidth=8, cellheight=8,treeheight_row=0, treeheight_col=0, annotation_col = my_sample_col, annotation_colors =my_color)
```

Figure S2C
```{r}
data <- read.csv("/Users/thenapierlab/Desktop/Amy Fatty Acid Data/TAG Data And Analysis/pHeatmapTAGsSCKD.csv", header= T, blank.lines.skip = TRUE, as.is=)
rownames(data) <- as.character(data$X)
data$X <- NULL
data <- as.data.frame(data)

my_sample_col <- data.frame(Diet = factor(rep(c("KD", "SC"),each=3)))
row.names(my_sample_col) <- colnames(data)
my_sample_col$Diet = factor(my_sample_col$Diet, levels = c("KD", "SC"))
my_color = list(Diet = c(KD="#FC8008", SC="#807F7F"))

pheatmap(data, scale="row", fontsize_row= 6, color=colorRampPalette(c("blue", "white", "red"))(50), cellwidth=8, cellheight=8,treeheight_row=0, treeheight_col=0, annotation_col = my_sample_col, annotation_colors =my_color)
```

Figure S2D
```{r}
data <- read.csv("/Users/thenapierlab/Desktop/Amy Fatty Acid Data/PC Data And Analysis/pHeatmapPCsSCKD.csv", header= T, blank.lines.skip = TRUE, as.is=)
rownames(data) <- as.character(data$X)
data$X <- NULL
data <- as.data.frame(data)

my_sample_col <- data.frame(Diet = factor(rep(c("KD", "SC"),each=3)))
row.names(my_sample_col) <- colnames(data)
my_sample_col$Diet = factor(my_sample_col$Diet, levels = c("KD", "SC"))
my_color = list(Diet = c(KD="#FC8008", SC="#807F7F"))

pheatmap(data, scale="row", fontsize_row=  6, color=colorRampPalette(c("blue", "white", "red"))(50), cellwidth=8, cellheight=8, treeheight_row=0, treeheight_col=0, annotation_col = my_sample_col, annotation_colors =my_color)
```
